# Supplementary material for: A comparative genomic study of a hydrocarbon-degrading marine bacterial consortium
Source: PLoS One. 2024 Aug 8;19(8):e0303363. doi: 10.1371/journal.pone.0303363 (PMC11309472; doi:10.1371/journal.pone.0303363)
Supplement: S1 Table — The source information was retrieved from NCBI consulted on July 5, 2023. The metadata was obtained from the GTDB database (https://gtdb.ecogenomic.org/) consulted on June 30, 2023. (XLSX) [file pone.0303363.s002.xlsx]

## Sheet: S2_Table
S1 Table. List of the 138 genomes used for phylogenomic reconstruction. The source information was retrieved from NCBI consulted on July 5, 2023. The metadata was obtained from the GTDB database (https://gtdb.ecogenomic.org/) consulted on June 30, 2023
No.	Organism	Source	CheckM Completeness	CheckM Contamination	Contigs	Genome Size	Genbank Assembly Accession
Alloalcanivorax group									SOURCE
1	Alloalcanivorax balearicus MACL04	Saline lake water	0.9981	0.0037	77	4,710,522 bp	GCA_025532145.1		Ocean
2	Alloalcanivorax dieselolei CGMCC 1.3690	Seawater	1	0.0074	39	4,901,004 bp	GCA_014644575.1		Lake - river
3	Alloalcanivorax dieselolei B5	Seawater	1	0.0037	1	4,928,223 bp	GCA_000300005.1		Soil
4	Alloalcanivorax gelatiniphagus MEBiC 08158	Marine sediment	1	0.0056	50	4,215,373 bp	GCA_005938655.1		Host
5	Alloalcanivorax marinus FXH-223	Seawater	1	0.0019	82	4,087,546 bp	GCA_020782135.1		Plant
6	Alloalcanivorax marinus NMRL4	Seawater	1	0.0019	60	4,061,980 bp	GCA_016906305.1		Others
7	Alloalcanivorax marinus R8-12	Seawater	0.9814	0.0093	304	3,986,946 bp	GCA_025532125.1
8	Alloalcanivorax marinus SY10-13 (inconcl)	Marine sediment	1	0.0019	15	4,175,302 bp	GCA_016785095.1
9	Alloalcanivorax mobilis MT13131	Marine sediment	1	0.0019	93	4,099,907 bp	GCA_002864685.1
10	Alloalcanivorax profundimaris 521-1	Marine sediment	0.9943	0.0019	138	4,100,706 bp	GCA_015356885.1
11	Alloalcanivorax profundimaris ST75FaO-1	Seawater	1	0.0019	45	4,036,193 bp	GCA_015265435.1
12	Alloalcanivorax venustensis ISO4	Seawater	0.9895	0	91	3,544,335 bp	GCA_015356855.1
13	Alloalcanivorax xenomutans AGSA2-2	Seawater	1	0.0019	49	5,020,597 bp	GCA_021395115.1
14	Alloalcanivorax xenomutans AGSA3-2	Seawater	1	0.0093	90	4,877,644 bp	GCA_021395135.1
15	Alloalcanivorax xenomutans JC109	Marine sediment	1	0.0019	50	4,350,020 bp	GCA_900217905.1
16	Alloalcanivorax xenomutans KS-293	Seawater	0.9926	0.0056	57	4,790,658 bp	GCA_001411415.1
17	Alloalcanivorax xenomutans P40	Seawater	1	0.0074	1	4,733,951 bp	GCA_002072815.1
Halopseudomonas group
18	Halopseudomonas aestusnigri CECT 8317	Soil	1	0.0052	32	3,836,967 bp	GCA_900108005.1
19	Halopseudomonas aestusnigri FXH-240	Seawater	1	0.0052	106	4,148,061 bp	GCA_020781875.1
20	Halopseudomonas aestusnigri MFKK-1	Seawater	1	0.0052	1	3,839,705 bp	GCA_027474385.1
21	Halopseudomonas aestusnigri VGXO14	Atlantic intertidal shore	1	0.0052	30	3,829,769 bp	GCA_002197985.1
22	Halopseudomonas bauzanensis CGMCC 1.9095	Soil	0.9957	0.0052	18	3,541,633 bp	GCA_900114735.1
23	Halopseudomonas bauzanensis DSM 22558	Soil	0.9957	0.0052	16	3,542,729 bp	GCA_900111225.1
24	Halopseudomonas bauzanensis SBBB	Soil	0.9957	0.0009	64	3,683,315 bp	GCA_005096325.1
25	Halopseudomonas bauzanensis SMJS2	Sediment	0.9887	0.0095	0	3,807,623 bp	GCF_029866945.1
26	Halopseudomonas gallaeciensis V113 (inconclusive)	Soil crude oil	1	0.0088	65	4,246,542 bp	GCA_003444685.1
27	Halopseudomonas litoralis 2SM5	Seawater	0.9957	0.0009	1	3,987,942 bp	GCA_900105005.1
28	Halopseudomonas nanhaiensis SCS 2-3	deep-sea sediment	0.9986	0.0052	1	3,653,147 bp	GCA_020025155.1
29	Halopseudomonas oceani CGMCC 1.15195	Seawater	1	0.0054	65	4,167,679 bp	GCA_014641295.1
30	Halopseudomonas oceani DSM 100277	Seawater	1	0.0054	64	4,155,021 bp	GCA_002903165.1
31	Halopseudomonas pachastrellae CCUG 46540	Seawater	1	0.0073	119	3,920,464 bp	GCA_001989375.1
32	Halopseudomonas pachastrellae JCM 12285	marine sponge	1	0.0073	59	3,934,694 bp	GCA_900114765.1
33	Halopseudomonas pelagia CL-AP6 (inconclusive)	Seawater	0.9991	0.0052	81	4,642,307 bp	GCA_000410875.1
34	Halopseudomonas pertucinogena JCM 11590	Seawater	0.9957	0.0059	27	3,065,138 bp	GCA_014646575.1
35	Halopseudomonas sabulinigri JCM 14963 (inconcl)	Soil	1	0.0052	1	4,030,203 bp	GCA_900105255.1
36	Halopseudomonas salegens CECT 8338 (inconcl)	Wetland	0.9978	0.0052	1	3,796,105 bp	GCA_900105655.1
37	Halopseudomonas sp. AHM20C115I	Gallus feces	0.9957	0.0073	0	3,641,662 bp	GCA_030194305.1
38	Halopseudomonas sp. AHM20C89I	Gallus feces	0.9957	0.0073	0	3,659,019 bp	GCA_030194055.1
39	Halopseudomonas sp. RR6 (inconclusive)	Soil	1	0.0089	1	3,935,609 bp	GCA_021545785.1
40	Halopseudomonas xinjiangensis NRRL B-51270 (inconcl)	Soil	1	0.0052	1	3,537,092 bp	GCA_900104945.1
41	Halopseudomonas yangmingensis DSM 24213	water and soil from hot sulfur spring	0.9914	0.0052	49	3,141,501 bp	GCA_900114825.1
Paenarthrobacter group
42	Paenarthrobacter aurescens NBRC 12136	Soil	0.9971	0	61	4,313,228 bp	GCA_006538985.1
43	Paenarthrobacter aurescens TC1 (inconclusive)	Soil	0.9971	0	3	5,226,648 bp	GCA_000014925.1
44	Paenarthrobacter histidinolovorans JCM 2520	Soil	1	0	23	4,652,823 bp	GCA_014647595.1
45	Paenarthrobacter ilicis CECT 4207	Soil	1	0	24	4,090,171 bp	GCA_011761315.1
46	Paenarthrobacter ilicis DSM 20138	Plant	1	0	1	3,973,023 bp	GCA_016907545.1
47	Paenarthrobacter nicotinovorans 231Sha2.1M6 (inconcl)	Soil	1	0	44	4,772,546 bp	GCA_000514015.1
48	Paenarthrobacter nicotinovorans 26Cvi1.1E (inconcl)	Soil	0.9971	0	30	4,684,304 bp	GCA_000514155.1
49	Paenarthrobacter nicotinovorans ATCC 49919	Soil	0.9971	0	1	4,481,325 bp	GCA_021919345.1
50	Paenarthrobacter nicotinovorans DSM 420	Soil	0.9971	0	2	4,491,478 bp	GCA_017876445.1
51	Paenarthrobacter nicotinovorans JCM 3874	Soil	0.9971	0	47	4,444,711 bp	GCA_014648735.1
52	Paenarthrobacter nicotinovorans nic-	Soil	0.9971	0	1	4,323,902 bp	GCA_021918005.1
53	Paenarthrobacter nicotinovorans SSBW5 (inconclusive)	Soil	0.9737	0	42	4,326,735 bp	GCA_007670255.1
54	Paenarthrobacter nitroguajacolicus HG	Soil	0.9971	0.0079	5	4,849,808 bp	GCA_001375615.1
55	Paenarthrobacter nitroguajacolicus SM1928 (inconcl)	Soil	1	0	107	4,924,076 bp	GCA_007786235.1
56	Paenarthrobacter nitroguajacolicus xwA3	Soil	0.9971	0	57	4,845,531 bp	GCA_013393275.1
57	Paenarthrobacter nitroguajacolicus xwA8	Soil	0.9971	0	61	4,960,716 bp	GCA_013393175.1
58	Paenarthrobacter sp. AB444	rhizospheric soil	0.9971	0	42	4,233,203 bp	GCF_028736865.1
59	Paenarthrobacter sp. AR 02 (inconcl)	water lake	1	0	38	4,423,496 bp	GCA_021538675.1
60	Paenarthrobacter sp. JL.01a (inconclusive)	Soil - rhizosphere	0.9971	0	1	4,404,497 bp	GCA_025452095.1
61	Paenarthrobacter sp. LG01	Soil	0.9971	0.0029	83	4,776,930 bp	GCF_029952445.1
62	Paenarthrobacter sp. MMS21-TAE1-1 (inconclusive)	Soil	1	0.0068	37	5,020,099 bp	GCA_019038615.1
63	Paenarthrobacter sp. MSM-2-10-13 (inconcl)	Soil	0.9971	0	25	4,716,016 bp	GCA_011605365.1
64	Paenarthrobacter sp. OM7	Soil	0.9912	0.0029	2	4,877,801 bp	GCF_029873575.1
65	Paenarthrobacter sp. PAE-2	Soil	0.9971	0.0058	122	4,512,878 bp	GCA_026013155.1
66	Paenarthrobacter sp. TYUT067 (inconcl)	Soil	0.9971	0.0029	53	4,712,148 bp	GCA_023656375.1
67	Paenarthrobacter sp. UW852 (inconcl)	Potato	0.9883	0	27	4,222,426 BP	GCA_024608385.1
68	Paenarthrobacter sp. YJN-D	Soil	1	0.001	4	4,479,271 bp	GCA_015040335.1
69	Paenarthrobacter ureafaciens CZY1	Soil	0.9912	0.0058	2	4,402,759 bp	GCA_016694995.1
70	Paenarthrobacter ureafaciens AT	Soil	0.9912	0.0029	5	4,559,818 bp	GCA_022810785.1
71	Paenarthrobacter ureafaciens DSM 20126 (inconclusive)	Soil	0.9825	0.0078	11	4,401,812 bp	GCA_004028095.1
72	Paenarthrobacter ureafaciens MPD2	Soil - marine	0.9971	0	65	4,389,510 bp	GCA_019067065.1
73	Paenarthrobacter ureafaciens xwA7	Soil	0.9971	0.0078	70	4,679,052 bp	GCA_013393245.1
Pseudomonas group
74	Pseudomonas aeruginosa CCUG 551	patients with cystic fibrosis	0.9968	0.0011	75	6,423,673 bp	GCA_008801675.1
75	Pseudomonas aeruginosa DSM 50071	gut of the superworms	0.9968	0.0011	1	6,317,050 bp	GCA_001045685.1
76	Pseudomonas aeruginosa GOM1	water column	0.9513	0.0688	89	7,146,312 bp	GCA_006802095.1
77	Pseudomonas aeruginosa ID4365	water sample from the Indian Ocean	0.9966	0.0014	172	6,776,627 bp	GCA_000647615.1
78	Pseudomonas aeruginosa JCM 5962	Soil	0.9966	0.0011	39	6,211,544 bp	GCA_022496575.1
79	Pseudomonas aeruginosa Ocean-1155	Open Ocean	0.9935	0.0014	1	6,952,237 bp	GCA_002237405.1
80	Pseudomonas aeruginosa PAO1 (NCTC 10332)	human infected wound	0.9968	0.0011	1	6,316,979 bp	GCA_001457615.1
81	Pseudomonas aeruginosa PFL-P1	marine sediment	0.9968	0.0011	94	6,333,060 bp	GCA_013309705.1
82	Pseudomonas aeruginosa WC55	water column	0.9924	0.0195	342	6,844,176 bp	GCA_000455705.1
83	Pseudomonas allokribbensis IzPS23	Soil	0.9993	0.0059	1	6,565,027 bp	GCA_014863605.1
84	Pseudomonas alvandae SWRI17 (inconcl)	Wheat rhizosphere	0.9969	0.001	1	6,307,666 bp	GCA_019141525.1
85	Pseudomonas asgharzadehiana SWRI132	Wheat rhizosphere	0.9993	0.0072	1	6,107,031 bp	GCA_019139815.1
86	Pseudomonas azerbaijanoriens SWRI123	Wheat rhizosphere	0.9993	0.0091	1	6,228,218 bp	GCA_019139795.1
87	Pseudomonas bijieensis L22-9	soil biome	1	0.008	1	6,730,360 bp	GCA_013347965.1
88	Pseudomonas campi S1-A32-2	grassland soil	0.9838	0.0072	1	4,436,925 bp	GCA_013200955.2
89	Pseudomonas cavernae K2W31S-8	water from karst cave	0.9959	0.0065	1	4,949,615 bp	GCA_003595175.1
90	Pseudomonas chlororaphis subsp. Aurantiaca DSM 19603	plant leaf	0.9969	0.0017	1	7,109,779 bp	GCA_003851835.1
91	Pseudomonas chlororaphis subsp. Aureofaciens DSM 6698	river clay	1	0.0027	1	7,037,850 bp	GCA_003851905.1
92	Pseudomonas chlororaphis subsp. Chlororaphis DSM 50083	plate contaminant	1	0.0021	1	6,808,187 bp	GCA_003945765.1
93	Pseudomonas chlororaphis subsp. Piscium DSM 21509	European perch intestine	0.9984	0.001	1	7,065,155 bp	GCA_003850345.1
94	Pseudomonas cichorii DSM 50259	Cichorium endivia plant	1	0.0043	1	5,984,143 bp	GCA_018343775.1
95	Pseudomonas entomophila L48	Drosophila melanogaster	1	0.0046	1	5,888,780 bp	GCA_000026105.1
96	Pseudomonas fakonensis COW40	Red cocoyam rhizosphere	1	0.0062	1	6,147,080 bp	GCA_019139895.1
97	Pseudomonas fitomaticsae FIT81	Iris germanica rhizome	1	0.0033	1	6,492,796 bp	GCA_021018765.1
98	Pseudomonas fluorescens NCTC10038	Pre-filter water works	0.9975	0.0052	1	6,515,171 bp	GCA_900475215.1
99	Pseudomonas furukawaii KF707	biphenyl contaminated soil	1	0.0038	2	6,242,949 bp	GCA_002355475.1
100	Pseudomonas germanica FIT28	Iris germanica rhizome	1	0.003	1	6,713,530 bp	GCA_019614655.1
101	Pseudomonas gozinkensis IzPS32d	Soil	0.9993	0.0023	1	6,563,527 bp	GCA_014863585.1
102	Pseudomonas hamedanensis SWRI65	Wheat rhizosphere	0.9993	0.0014	1	6,045,338 bp	GCA_014268595.2
103	Pseudomonas hydrolytica DSWY01	forest soil	0.9969	0.0079	1	5,291,095 bp	GCA_021495345.2
104	Pseudomonas iranensis SWRI54	Wheat rhizosphere	0.9966	0.0034	1	6,073,514 bp	GCA_014268585.2
105	Pseudomonas kribbensis 46-2	garden soil	0.9993	0.0036	1	6,324,282 bp	GCA_003352185.1
106	Pseudomonas lalkuanensis PE08	Soil containing e-waste	0.9984	0.0043	1	6,056,953 bp	GCA_008807375.1
107	Pseudomonas lijiangensis LJ2	the leaf of flue-cured tobacco	1	0.0092	1	5,870,232 bp	GCA_018968705.1
108	Pseudomonas maumuensis COW77	Red cocoyam rhizosphere	1	0.0016	1	5,758,328 bp	GCA_019139675.1
109	Pseudomonas mendocina NCTC10897	Soil	0.9985	0.0018	1	5,192,837 bp	GCA_900636545.1
110	Pseudomonas monsensis PGSB 8459	Maize rhizosphere	0.9939	0.0005	2	6,422,728 bp	GCA_014268495.2
111	Pseudomonas mosselii DSM 17497	medical specimen	0.9992	0.0093	2	6,346,252 bp	GCA_019823065.1
112	Pseudomonas mucidolens NCTC 8068	musty egg	0.9864	0.0035	1	5,853,060 bp	GCA_900475945.1
113	Pseudomonas muyukensis COW39	Red cocoyam rhizosphere	1	0.0017	1	5,527,654 bp	GCA_019139535.1
114	Pseudomonas nunensis In5	agricultural soil	1	0.0062	1	7,328,926 bp	GCA_024296925.1
115	Pseudomonas oryziphila 1257	Soil	1	0.0014	1	6,049,604 bp	GCA_003940825.1
116	Pseudomonas phenolilytica RBPA9	Soil	1	0.0014	1	3,922,746 bp	GCA_021432765.1
117	Pseudomonas promysalinigenes RW10S1	Exorhizosphere rice	1	0.0025	1	5,046,521 bp	GCA_014269025.2
118	Pseudomonas putida ATCC 12633	Soil	1	0.0014	1	6,179,370 bp	GCA_024508115.1
119	Pseudomonas rhizosphaerae DSM 16299	Rhizospheric soil of grasses	0.9838	0.002	1	4,688,635 bp	GCA_000761155.1
120	Pseudomonas salmasensis SWRI126	Wheat rhizosphere	0.9952	0.0067	1	6,289,056 bp	GCA_014268375.2
121	Pseudomonas shahriarae SWRI52	Wheat rhizosphere	0.9932	0.0069	1	6,054,205 bp	GCA_014268455.2
122	Pseudomonas syringae pv. helianthi LMG 5067	Helianthus annuus plant	1	0.0065	5	6,334,495 bp	GCA_022557235.1
123	Pseudomonas syringae pv. tagetis ICMP 4091	Tagetes erecta L	1	0.0023	3	6,083,305 bp	GCA_022557255.1
124	Pseudomonas syringae pv. tomato str. DC3000	Tomato	1	0.0022	3	6,538,260 bp	GCA_000007805.1
125	Pseudomonas taetrolens NCTC 10697	musty egg	0.9992	0.0021	1	4,843,871 bp	GCA_900475285.1
126	Pseudomonas tensinigenes ZA 5.3	Wheat rhizosphere	0.9993	0.0041	1	6,621,778 bp	GCA_014268445.2
127	Pseudomonas tritici SWRI145	Wheat rhizosphere	0.9993	0.0044	1	6,240,195 bp	GCA_014268275.3
128	Pseudomonas vanderleydeniana RW8P3	Rhizoplane rice	0.9996	0.0086	1	7,026,924 bp	GCA_014268755.2
129	Pseudomonas versuta L10.10	Artic soil	1	0.005	1	5,149,788 bp	GCA_001294575.1
130	Pseudomonas xantholysinigenes RW9S1A	Exorhizosphere rice	1	0.0018	1	5,607,668 bp	GCA_014268885.2
131	Pseudomonas xanthosomae COR54	Red cocoyam rhizosphere	1	0.0014	1	5,987,104 bp	GCA_019139835.1
132	Pseudomonas zarinae SWRI108	Wheat rhizosphere	1	0.0018	1	6,551,245 bp	GCA_014268695.2
133	Pseudomonas zeae OE 48.2	Maize rhizosphere	0.9993	0.0005	1	6,630,739 bp	GCA_014268485.2
Control group
134	Allocoleopsis franciscana PCC 7113	Soil	0.9956	0.0023	9	7,470,429 bp	GCA_000317515.1
135	Bacillus amyloliquefaciens ATCC 23350	Soil	0.993	0.0078	1	3,980,199 bp	GCA_000196735.1
136	Bacillus subtilis subsp. subtilis str. 168	Unknown	0.9981	0.0025	1	4,215,606 bp	GCA_000009045.1
137	Gloeobacter violaceus PCC 7421	Calcareous rock	0.9915	0.0085	1	4,659,019 bp	GCA_000011385.1
138	Microcystis aeruginosa NIES-843	Freshwater	0.9989	0.0051	1	5,842,795 bp	GCA_000010625.1
