# Supplementary material for: A comparative genomic study of a hydrocarbon-degrading marine bacterial consortium
Source: PLoS One. 2024 Aug 8;19(8):e0303363. doi: 10.1371/journal.pone.0303363 (PMC11309472; doi:10.1371/journal.pone.0303363)
Supplement: S2 Table — (XLSX) [file pone.0303363.s003.xlsx]

## Sheet: S1_Table
S2 Table. Phylogenomic criteria for each strain of the consortium compared with prokaryotic genomes of type strains included in TYGS
Query organism	Subject organism	Subject genome accesion number	ANIm (%)	ANIm Aligned (%)	Mash D	dDDH (d4, %)	G+C content difference (%)
Alloalcanivorax xenomutans GOM8	Alloalcanivorax xenomutans JC109	GCA_900217905.1	98.44	92.74	0.0125405	84.9	0.12
	Alloalcanivorax balearicus MACL04T	GCA_025532145.1	94.66	86.94	0.0470041	57.9	0.28
	Alloalcanivorax dieselolei B-5	GCA_000300005.1	93.7	79.02	0.0547827	52.7	0.01
	Alloalcanivorax marinus R8-12	GCA_025532125.1	84.44	21.54	0.219531	21.7	4.43
	Alloalcanivorax profundimaris ST75FaO-1T	GCA_015265435.1	84.53	22.27	0.203604	21.5	4.68
	Alloalcanivorax gelatiniphagus MEBiC 08158	GCA_005938655.1	84.38	20.4	0.219531	21.4	3.57
	Alloalcanivorax venustensis ISO4	GCA_015356855.1	84.38	22.55	0.186761	21.3	3.14
	Alcanivorax nanhaiticus 19-m-6	GCA_000756665.1	84.48	6.03	0.29598	21.2	5.18
	Alcanivorax hongdengensis A-11-3	GCA_000300995.1	84.26	12	0.23011	20.9	0.9
	Alcanivorax mobilis MT13131	GCA_002864685.1	84.05	16.84	0.23011	20.9	1.82
Halopseudomonas aesturnigri GOM5	Halopseudomonas aestusnigri CECT 8317	GCA_900108005.1	97.01	87.22	0.0283151	73.1	0.31
	Halopseudomonas oceani DSM 100277	GCA_002903165.1	88.34	65.68	0.104495	31.3	0.67
	Pseudomonas abyssi MT5	GCA_002307495.1	87.2	44.41	0.115759	26	0.65
	Halopseudomonas gallaeciensis V113	GCA_003444685.1	87.01	46.24	0.13538	25.8	0.94
	Halopseudomonas pachastrellae JCM 12285	GCA_900114765.1	86.68	48.18	0.13538	25.5	0.59
	Halopseudomonas sabulinigri JCM 14963	GCA_900105255.1	84.74	24.26	0.210897	20.9	0.69
	Halopseudomonas phragmitis S-6-2	GCA_002056295.1	84.37	15.12	0.197292	20.3	0.53
	Pseudomonas jilinensis JS15-10A1T	GCA_003586265.1	84.51	14.87	0.191731	20.3	0.55
	Pseudomonas neustonica SSM26	GCA_003797945.1	84.08	14.31	0.170926	20.1	4.39
	Halopseudomonas pertucinogena JCM 11590	GCA_014646575.1	83.93	13.77	0.23011	20	2.11
Paenarthrobacter sp. GOM3	Paenarthrobacter nicotinovorans DSM 420	GCA_017876445.1	85.69	54.43	0.13538	25.5	0.05
	Paenarthrobacter histidinolovorans JCM 2520	GCA_014647595.1	85.61	52.43	0.13538	25.2	0.25
	Paenarthrobacter nitroguajacolicus JCM 14115	GCA_001313365.1	85.2	47.29	0.12827	24.9	0.92
	Paenarthrobacter aurescens NBRC 12136	GCA_006538985.1	85.33	54	0.129604	24.8	1.12
	Paenarthrobacter ilicis DSM 20138	GCA_016907545.1	85.3	49.24	0.142009	24.3	0.23
	Arthrobacter cavernae PO-11	GCA_017368795.1	85.1	30.36	0.167688	23.1	3.01
	Paenarthrobacter ureafaciens DSM 20126	GCA_004028095.1	84.83	35.91	0.167688	22.8	0.24
	Pseudarthrobacter equi DSM 23395	GCA_900105535.1	84.87	16.87	0.191731	21.2	2.97
	Pseudarthrobacter polychromogenes CGMCC 1.1927	GCA_014644495.1	84.75	15.54	0.203604	21.1	2.66
	Pseudarthrobacter scleromae CGMCC 1.3601	GCA_014644515.1	84.78	15.42	0.210897	21	2.83
Pseudomonas aeruginosa GOM9	Pseudomonas aeruginosa DSM 50071	GCA_001045685.1	99.43	95.73	0.00865422	94.9	0.45
	Pseudomonas jinjuensis JCM 21621	GCA_900103845.1	86.2	40.99	0.136948	25.5	0.35
	Pseudomonas humi CCA1	GCA_001748265.1	86.24	40.46	0.140258	25.4	1.19
	Pseudomonas delhiensis CCM 7361	GCA_900099945.1	86.25	42.3	0.132399	25.4	2.05
	Pseudomonas citronellolis LMG 18378	GCA_900112375.1	86.16	39.49	0.145727	25.2	1.51
	Pseudomonas panipatensis CCM 7469	GCA_900099785.1	85.92	39.02	0.145727	24.4	0.47
	Pseudomonas nicosulfuronedens LAM1902T	GCA_005877905.1	85.67	34.17	0.151946	23.8	1.23
	Pseudomonas nitroreducens NBRC 12694	GCA_002091755.1	85.71	37.9	0.142009	23.8	1.02
	Pseudomonas nitritireducens WZBFD3-5A2	GCA_010994165.1	85.69	36.41	0.136948	23.7	1.25
	Pseudomonas pseudoalcaligenes NBRC 14167	GCA_002091775.1	85.81	27.34	0.159146	23.4	3.78
