# Supplementary material for: A comparative genomic study of a hydrocarbon-degrading marine bacterial consortium
Source: PLoS One. 2024 Aug 8;19(8):e0303363. doi: 10.1371/journal.pone.0303363 (PMC11309472; doi:10.1371/journal.pone.0303363)
Supplement: S3 Table — (XLSX) [file pone.0303363.s004.xlsx]

## Sheet: S3_Table
S3 Table. Percentage values and coverage of ANI between the consortium genomes and the assemblies of the subclades from the phylogenetic tree (Fig 1)
Paenarthrobacter sp. GOM3 Subclade
	GOM3	UW852	AR 02
Paenarthrobacter sp. GOM3	*	91.24 [81.82]	90.91 [84.86]
Paenarthrobacter sp. UW852	91.25 [85.39]	*	96.70 [88.42]
Paenarthrobacter sp. AR 02	90.92 [84.86]	96.70 [84.70]	*
Alloalcanivorax xenomutans Subclade
	AGSA2-2	AGSA3-2	GOM8	JC109	KS-293	P40
Alloalcanivorax xenomutans AGSA2-2	*	98.75 [89.12]	98.73 [85.21]	98.28 [80.57]	98.57 [86.01]	98.72 [88.20]
Alloalcanivorax xenomutans AGSA3-2	98.76 [91.85]	*	98.73 [87.91]	98.36 [82.92]	98.68 [90.59]	99.35 [92.73]
Alloalcanivorax xenomutans GOM8	98.73 [93.70]	98.73 [93.43]	*	98.44 [89.61]	98.75 [91.48]	98.75 [93.27]
Alloalcanivorax xenomutans JC109	98.29 [92.57]	98.35 [92.65]	98.44 [92.74]	*	98.63 [93.64]	98.30 [92.49]
Alloalcanivorax xenomutans KS-293	98.57 [88.37]	98.67 [90.68]	98.75 [85.98]	98.63 [85.02]	*	98.69 [87.57]
Alloalcanivorax xenomutans P40	98.73 [93.99]	99.35 [95.62]	98.75 [90.48]	98.30 [85.82]	98.70 [90.34]	*
Halopseudomonas aestusnigri Subclade
	CECT 8317	FXH-240	GOM5	VGXO14	MFKK-1
Halopseudomonas aestusnigri CECT 8317	*	97.03 [85.53]	97.01 [87.22]	99.98 [99.55]	96.97 [91.48]
Halopseudomonas aestusnigri FXH-240	97.03 [79.00]	*	98.84 [81.97]	97.04 [78.67]	98.39 [78.60]
Halopseudomonas aestusnigri GOM5	97.01 [84.75]	98.85 [87.58]	*	97.02 [84.24]	98.48 [84.29]
Halopseudomonas aestusnigri VGXO14	99.98 [99.63]	97.04 [85.20]	97.02 [86.99]	*	96.98 [91.26]
Halopseudomonas sp. MFKK-1	96.97 [91.88]	98.38 [85.54]	98.48 [87.26]	96.98 [91.56]	*
Pseudomonas aeruginosa Subclade
	GOM9	CCUG 551	DSM 50071	JCM 5962	NCTC10332	PFL-P1	Ocean-1155	ID4365	GOM1	WC55
Pseudomonas aeruginosa GOM9	*	99.50 [89.54]	99.43 [87.87]	99.43 [87.45]	99.43 [87.87]	99.41 [88.46]	98.85 [90.38]	98.79 [89.85]	99.99 [96.37]	99.23 [90.35]
Pseudomonas aeruginosa CCUG 551	99.50 [95.48]	*	99.41 [93.97]	99.42 [93.63]	99.41 [93.97]	99.45 [93.87]	98.92 [94.01]	98.94 [92.96]	99.50 [91.66]	99.38 [94.10]
Pseudomonas aeruginosa DSM 50071	99.43 [95.73]	99.41 [95.93]	*	99.46 [96.03]	99.99 [100.00]	99.42 [95.96]	98.94 [95.48]	98.95 [94.33]	99.43 [91.86]	99.38 [95.13]
Pseudomonas aeruginosa JCM 5962	99.43 [96.24]	99.42 [96.62]	99.45 [97.12]	*	99.45 [97.12]	99.47 [96.67]	98.92 [95.68]	98.91 [95.18]	99.44 [92.26]	99.41 [96.14]
Pseudomonas aeruginosa NCTC10332	99.43 [95.73]	99.41 [95.93]	99.99 [100.00]	99.46 [96.03]	*	99.42 [95.96]	98.94 [95.48]	98.94 [94.33]	99.43 [91.86]	99.38 [95.13]
Pseudomonas aeruginosa PFL-P1	99.41 [95.58]	99.45 [95.19]	99.42 [95.22]	99.47 [94.91]	99.42 [95.22]	*	98.93 [95.62]	98.88 [94.20]	99.42 [91.85]	99.38 [95.95]
Pseudomonas aeruginosa Ocean-1155	98.85 [89.42]	98.92 [87.28]	98.94 [86.74]	98.92 [86.09]	98.94 [86.74]	98.93 [87.66]	*	99.20 [89.67]	98.86 [85.94]	98.84 [88.83]
Pseudomonas aeruginosa ID4365	98.79 [90.44]	98.94 [87.51]	98.95 [87.07]	98.91 [86.88]	98.94 [87.07]	98.88 [87.58]	99.20 [90.95]	*	98.77 [86.90]	98.74 [89.11]
Pseudomonas aeruginosa GOM1	99.99 [99.98]	99.50 [89.38]	99.43 [87.41]	99.44 [86.83]	99.43 [87.41]	99.42 [88.06]	98.86 [89.86]	98.77 [89.32]	*	99.24 [89.85]
Pseudomonas aeruginosa WC55	99.23 [90.90]	99.38 [88.12]	99.38 [87.58]	99.41 [87.29]	99.38 [87.58]	99.38 [88.73]	98.84 [90.02]	98.74 [88.80]	99.24 [87.51]	*
