# Supplementary material for: A comparative genomic study of a hydrocarbon-degrading marine bacterial consortium
Source: PLoS One. 2024 Aug 8;19(8):e0303363. doi: 10.1371/journal.pone.0303363 (PMC11309472; doi:10.1371/journal.pone.0303363)
Supplement: S4 Table — (XLSX) [file pone.0303363.s005.xlsx]

## Sheet: S4_Table
S4 Table. KO numbers of each marine bacteria
KO number	Alloalcanivorax xenomutans GOM8	Halopseudomonas aestusnigri GOM5	Paenarthrobacter sp. GOM3	Pseudomonas aeruginosa GOM9
K00003	1	1	3	1
K00004	1	0	0	2
K00009	0	0	1	0
K00010	0	0	3	0
K00012	0	1	1	2
K00013	1	1	1	1
K00014	1	1	0	1
K00018	1	1	0	1
K00019	0	0	2	4
K00020	2	1	5	6
K00023	1	0	0	0
K00024	1	0	0	0
K00027	0	0	2	0
K00029	2	1	0	2
K00030	1	0	0	0
K00031	1	1	0	1
K00032	0	0	0	1
K00033	0	0	2	0
K00036	0	1	2	2
K00040	0	0	0	1
K00042	1	1	0	2
K00045	0	0	0	1
K00046	0	0	1	0
K00052	1	1	1	1
K00053	1	1	1	1
K00054	1	0	0	0
K00057	1	1	1	1
K00058	1	1	1	1
K00059	11	6	3	12
K00060	0	0	1	0
K00064	0	0	1	0
K00066	0	0	0	1
K00067	0	0	0	2
K00074	0	1	0	2
K00075	1	1	1	1
K00076	1	0	0	0
K00077	2	2	1	2
K00078	0	0	2	0
K00088	1	1	1	1
K00090	0	0	0	2
K00097	1	1	0	1
K00098	0	0	1	0
K00099	1	1	1	1
K00101	0	0	1	1
K00104	0	0	1	1
K00108	2	0	0	1
K00111	1	1	2	3
K00114	1	0	1	1
K00116	0	1	1	2
K00117	3	0	0	1
K00121	1	1	0	1
K00123	0	0	1	0
K00124	0	0	1	1
K00127	0	0	0	1
K00128	1	0	0	2
K00130	1	0	1	2
K00131	0	0	0	1
K00133	2	2	1	2
K00134	0	0	1	1
K00135	4	2	2	1
K00137	0	0	0	1
K00138	1	0	1	2
K00139	1	1	0	1
K00140	1	1	3	3
K00145	1	1	1	1
K00146	1	0	0	1
K00147	1	1	1	1
K00148	0	0	2	1
K00150	0	0	0	1
K00151	1	0	1	1
K00153	0	0	1	0
K00154	1	1	0	1
K00156	0	0	2	2
K00163	1	1	2	1
K00164	1	1	0	1
K00166	0	0	4	2
K00167	1	0	3	1
K00208	1	1	0	1
K00209	0	0	0	1
K00215	1	1	1	1
K00217	1	0	0	0
K00219	1	1	0	2
K00228	1	1	0	1
K00231	0	0	1	0
K00232	0	0	1	0
K00239	1	1	1	1
K00240	2	2	1	1
K00241	1	1	1	1
K00242	1	1	1	1
K00243	0	1	0	1
K00248	0	0	0	1
K00249	17	3	1	10
K00252	1	1	1	1
K00253	1	1	0	1
K00254	1	1	1	1
K00255	1	0	0	1
K00259	0	1	1	0
K00262	1	1	1	1
K00263	1	1	0	1
K00265	1	1	1	1
K00266	1	1	1	1
K00274	0	0	1	0
K00275	1	1	1	3
K00276	0	0	1	0
K00278	1	1	1	1
K00281	0	1	2	2
K00282	1	0	0	0
K00283	1	0	0	0
K00285	0	1	0	2
K00286	1	1	1	1
K00287	1	1	1	1
K00290	0	1	0	0
K00297	1	1	0	1
K00298	0	0	1	0
K00299	0	0	1	2
K00302	0	0	1	1
K00303	0	0	1	1
K00304	0	0	1	1
K00305	0	0	1	1
K00309	0	0	1	0
K00311	1	1	0	1
K00316	0	0	0	1
K00322	1	1	0	1
K00324	2	2	2	2
K00325	1	0	0	1
K00330	0	0	0	2
K00331	0	0	0	1
K00334	0	0	0	1
K00335	0	0	0	1
K00336	0	0	0	1
K00337	0	0	0	1
K00338	0	0	0	1
K00339	0	0	0	1
K00340	0	0	0	1
K00341	0	0	0	1
K00342	0	0	0	1
K00343	0	0	0	1
K00344	4	1	4	5
K00346	1	1	0	1
K00347	1	1	0	1
K00348	1	1	0	1
K00349	1	1	0	1
K00350	1	1	0	1
K00351	1	1	0	1
K00355	1	0	1	4
K00362	1	0	1	0
K00363	1	0	1	0
K00365	0	0	1	0
K00368	1	0	0	0
K00370	2	0	0	2
K00371	1	0	0	1
K00372	1	1	0	1
K00373	1	0	0	1
K00374	2	0	0	2
K00375	1	0	1	3
K00376	1	0	0	1
K00380	0	0	0	1
K00381	1	2	0	2
K00382	1	1	1	3
K00383	1	1	0	1
K00384	1	1	2	2
K00389	0	0	1	0
K00390	1	1	1	1
K00392	0	0	1	0
K00404	1	1	0	4
K00405	1	1	0	2
K00406	1	1	0	2
K00407	1	1	0	3
K00411	1	1	0	1
K00412	1	1	0	1
K00413	1	1	0	1
K00424	1	1	0	0
K00425	2	1	1	1
K00426	2	1	1	1
K00428	0	1	0	1
K00432	1	1	1	3
K00433	0	0	1	1
K00435	0	0	1	0
K00446	0	1	1	0
K00448	0	0	1	1
K00449	0	0	1	1
K00450	0	0	1	1
K00451	0	0	0	1
K00453	0	0	1	1
K00455	1	0	0	1
K00457	0	0	0	1
K00459	5	3	1	3
K00468	0	0	1	0
K00479	0	0	1	1
K00481	0	0	1	1
K00483	0	0	1	2
K00484	0	0	0	1
K00485	1	1	0	0
K00496	3	2	0	2
K00500	0	0	0	1
K00507	1	1	0	2
K00523	0	2	0	1
K00525	1	2	1	2
K00526	1	1	1	1
K00528	2	2	2	2
K00529	0	0	2	0
K00537	1	2	0	3
K00547	0	0	1	0
K00548	1	1	0	1
K00549	1	1	4	1
K00554	1	1	1	1
K00556	1	0	0	0
K00557	0	1	0	1
K00558	0	2	0	2
K00560	1	1	1	1
K00563	0	1	1	1
K00564	2	2	2	2
K00566	1	1	1	1
K00567	3	1	2	2
K00568	1	1	0	1
K00569	1	1	0	1
K00571	0	0	1	0
K00573	1	2	0	1
K00574	3	2	0	3
K00575	3	1	0	4
K00588	1	0	2	1
K00594	0	0	1	0
K00595	0	0	0	1
K00598	0	0	1	2
K00600	1	1	3	3
K00602	1	1	1	1
K00604	1	1	1	1
K00605	1	1	2	2
K00606	2	1	1	2
K00609	1	1	1	1
K00611	1	2	1	2
K00612	0	1	0	2
K00615	1	1	2	1
K00616	1	1	2	1
K00619	0	0	1	0
K00620	1	1	1	1
K00626	12	7	7	11
K00627	1	1	1	1
K00631	1	1	0	1
K00632	5	1	1	2
K00635	2	1	0	0
K00638	0	0	0	1
K00639	0	0	1	0
K00640	1	1	2	1
K00641	1	2	1	1
K00645	1	1	1	1
K00647	1	1	0	1
K00648	0	1	1	2
K00652	1	1	0	1
K00655	4	4	4	3
K00657	0	0	1	2
K00658	1	1	0	1
K00666	7	0	2	1
K00673	0	2	0	2
K00674	1	1	1	1
K00675	1	0	0	1
K00677	1	1	0	1
K00681	1	1	1	2
K00684	1	1	0	1
K00688	0	0	1	1
K00692	0	0	1	0
K00694	0	0	2	0
K00697	0	0	1	0
K00700	0	0	1	1
K00703	0	0	0	1
K00705	0	0	0	1
K00721	0	0	2	0
K00728	0	0	1	0
K00729	0	0	1	0
K00748	1	1	0	1
K00758	0	0	1	0
K00759	0	1	0	1
K00760	1	1	1	1
K00761	1	1	1	1
K00762	1	1	1	1
K00763	1	0	1	2
K00764	1	1	1	1
K00765	1	1	1	1
K00766	1	1	1	1
K00767	1	1	1	1
K00768	1	1	0	1
K00773	1	1	1	1
K00782	1	0	0	0
K00783	1	1	0	2
K00784	1	0	1	0
K00788	1	1	1	1
K00789	1	1	1	1
K00790	1	1	2	1
K00791	1	1	1	1
K00793	1	1	1	1
K00794	2	2	1	1
K00795	1	1	0	1
K00796	1	1	1	1
K00797	1	0	0	2
K00798	1	1	0	1
K00799	18	5	0	14
K00800	1	1	1	1
K00803	1	0	0	1
K00806	1	1	1	1
K00812	1	0	1	0
K00813	0	0	0	1
K00817	2	2	2	3
K00820	1	2	1	2
K00821	1	1	1	1
K00822	0	2	0	2
K00823	0	0	0	1
K00824	1	0	0	0
K00826	1	1	1	1
K00830	0	0	1	0
K00831	1	1	1	1
K00832	0	1	0	1
K00833	1	1	0	1
K00836	1	1	0	2
K00840	0	0	0	1
K00845	0	0	0	1
K00847	0	0	4	1
K00848	0	0	1	0
K00849	0	0	1	0
K00851	0	0	1	1
K00852	0	0	2	1
K00853	0	0	1	0
K00854	0	0	1	1
K00856	1	0	0	0
K00857	0	0	1	0
K00858	1	1	2	1
K00859	1	1	1	1
K00860	1	0	0	0
K00864	1	1	1	2
K00865	0	1	2	1
K00867	0	0	1	0
K00868	0	0	0	1
K00872	0	0	1	0
K00873	0	1	1	2
K00874	0	0	1	1
K00882	0	0	1	1
K00886	0	0	1	0
K00891	1	1	1	1
K00906	0	1	0	1
K00912	1	1	0	1
K00919	1	1	1	1
K00925	0	1	0	2
K00926	0	1	0	1
K00927	1	1	1	1
K00928	1	1	1	1
K00930	1	1	1	1
K00931	1	1	1	1
K00936	0	0	1	0
K00937	1	1	1	1
K00939	1	1	2	1
K00940	1	1	1	1
K00941	0	0	1	0
K00942	1	1	1	1
K00943	1	1	1	1
K00945	1	1	1	1
K00946	1	1	1	1
K00948	1	1	1	2
K00950	2	2	1	2
K00951	1	1	0	1
K00954	1	1	1	1
K00955	0	1	0	1
K00956	0	1	1	1
K00957	0	1	1	1
K00958	1	0	0	0
K00962	1	1	1	1
K00963	0	0	1	1
K00965	0	0	1	0
K00969	1	1	1	1
K00970	1	1	1	1
K00971	0	0	1	2
K00973	0	2	1	1
K00974	1	1	1	1
K00975	0	0	1	0
K00979	1	1	0	1
K00981	1	2	1	2
K00982	1	1	1	1
K00986	1	1	0	1
K00989	1	1	1	1
K00990	1	1	0	1
K00991	1	1	1	1
K00992	1	1	0	1
K00995	1	1	1	1
K00997	0	1	1	0
K01000	1	1	1	1
K01003	0	0	0	1
K01004	0	0	0	1
K01005	0	0	4	0
K01007	1	1	1	1
K01008	1	1	1	1
K01011	1	1	3	2
K01012	1	1	1	1
K01023	0	0	0	1
K01028	0	0	2	1
K01029	0	0	2	1
K01031	1	0	1	1
K01032	1	0	1	1
K01039	0	0	0	1
K01040	0	0	0	1
K01041	1	1	0	1
K01042	0	1	1	1
K01046	3	1	0	2
K01053	1	0	1	0
K01055	0	1	0	3
K01056	1	1	1	1
K01057	0	1	1	1
K01058	1	0	0	0
K01060	0	0	1	0
K01061	4	1	1	3
K01066	2	0	0	0
K01069	2	3	1	2
K01070	1	1	0	1
K01075	0	1	0	1
K01077	2	0	0	1
K01079	1	1	1	1
K01081	0	0	1	0
K01082	1	1	0	1
K01083	1	0	0	0
K01087	0	0	1	0
K01091	3	3	3	4
K01092	1	2	1	1
K01095	1	1	0	1
K01113	3	1	2	1
K01114	0	0	2	2
K01115	0	0	0	1
K01118	3	2	0	3
K01119	1	0	0	0
K01126	3	1	3	3
K01129	1	1	1	2
K01130	0	0	1	0
K01133	0	0	0	1
K01139	1	1	1	2
K01141	0	1	0	2
K01142	1	2	2	3
K01150	1	1	0	1
K01153	1	2	1	2
K01154	1	2	1	2
K01159	1	1	1	1
K01160	0	0	1	0
K01167	0	0	1	0
K01173	0	0	1	1
K01174	0	1	0	1
K01186	0	0	2	0
K01187	0	0	2	0
K01191	0	0	1	0
K01192	0	0	1	0
K01193	0	0	7	0
K01194	0	0	0	1
K01206	0	0	1	0
K01207	1	1	2	1
K01209	0	0	1	0
K01214	0	0	2	1
K01218	0	0	1	0
K01222	0	0	2	0
K01236	0	0	1	1
K01241	0	1	0	1
K01246	2	2	1	2
K01247	0	0	0	1
K01251	1	1	1	1
K01255	1	1	1	1
K01256	1	1	2	1
K01259	1	1	0	1
K01262	1	1	1	1
K01265	2	1	3	2
K01266	0	0	0	1
K01267	0	1	1	1
K01271	0	0	0	1
K01273	0	0	2	2
K01284	0	0	1	0
K01295	0	0	0	1
K01297	0	0	0	1
K01303	1	0	2	0
K01304	0	0	1	0
K01318	0	0	1	0
K01322	0	0	1	0
K01337	0	0	0	1
K01338	2	2	0	2
K01354	0	1	1	1
K01356	1	1	1	1
K01358	1	2	2	3
K01399	0	0	0	1
K01406	0	0	0	1
K01414	1	1	0	1
K01419	1	1	0	1
K01420	1	1	0	1
K01421	0	0	1	0
K01423	1	1	0	1
K01424	0	1	0	2
K01425	0	0	1	1
K01426	6	2	4	4
K01428	0	1	1	1
K01429	0	1	1	1
K01430	0	1	1	1
K01433	1	1	3	2
K01434	0	1	1	3
K01438	0	1	0	1
K01439	1	1	1	1
K01443	0	0	1	1
K01447	1	2	0	3
K01448	1	1	0	2
K01451	0	0	0	2
K01453	0	0	1	0
K01457	1	1	0	0
K01458	0	0	0	1
K01462	1	1	3	2
K01463	0	0	1	0
K01464	0	0	1	1
K01465	1	1	1	1
K01466	0	0	1	0
K01467	0	0	0	1
K01468	0	0	1	1
K01470	1	1	0	0
K01473	1	0	0	0
K01474	1	0	0	0
K01475	0	0	1	0
K01476	1	0	0	0
K01477	1	1	0	1
K01478	0	1	0	1
K01479	0	0	1	1
K01480	0	0	1	2
K01482	0	0	0	1
K01483	1	2	0	1
K01484	0	0	0	1
K01485	1	2	2	1
K01487	1	1	0	2
K01488	0	0	1	0
K01489	0	0	1	0
K01491	1	1	1	1
K01494	1	1	1	1
K01495	0	1	1	2
K01496	1	1	1	1
K01497	0	1	2	1
K01500	0	0	1	0
K01501	1	0	0	0
K01505	0	0	0	1
K01506	0	0	1	0
K01507	1	1	1	1
K01512	1	1	1	1
K01515	1	1	1	1
K01519	1	1	1	1
K01520	1	1	1	1
K01523	1	1	0	1
K01524	1	1	2	1
K01525	1	1	0	1
K01531	0	0	0	1
K01533	0	1	0	2
K01534	0	2	0	2
K01545	0	0	0	1
K01546	0	0	0	1
K01547	0	0	0	1
K01548	0	0	0	1
K01551	1	1	0	0
K01552	0	0	1	0
K01554	0	0	1	0
K01555	0	0	0	1
K01556	0	0	1	1
K01560	0	0	0	1
K01561	0	0	0	1
K01563	2	0	0	0
K01571	1	1	0	0
K01573	1	1	0	0
K01575	1	0	0	0
K01576	0	0	0	1
K01578	1	0	0	0
K01579	1	0	1	1
K01580	0	0	1	0
K01581	0	1	0	1
K01584	0	1	0	1
K01585	1	1	0	1
K01586	1	1	1	1
K01588	1	1	1	1
K01589	1	1	1	1
K01591	1	1	1	1
K01595	1	1	1	1
K01596	0	0	1	0
K01599	1	1	1	1
K01607	2	2	2	4
K01608	0	0	1	1
K01609	1	1	1	1
K01610	1	1	0	1
K01611	1	0	0	1
K01613	1	1	0	1
K01616	0	0	1	0
K01617	0	1	0	0
K01619	0	0	1	0
K01620	0	0	1	2
K01624	1	1	4	1
K01625	0	1	1	2
K01626	2	2	2	5
K01627	1	1	0	1
K01633	1	1	1	1
K01637	1	1	1	1
K01638	1	1	2	1
K01640	1	1	1	1
K01644	1	0	2	2
K01647	1	1	2	1
K01649	3	2	1	1
K01652	2	1	1	3
K01653	1	1	1	1
K01657	1	1	1	1
K01658	1	1	1	1
K01659	1	1	1	1
K01661	0	0	1	0
K01662	1	1	1	1
K01664	1	1	1	1
K01665	0	1	0	1
K01666	0	1	0	0
K01669	1	1	1	1
K01673	1	1	2	3
K01676	1	1	0	1
K01677	0	1	0	1
K01679	0	0	1	2
K01681	1	1	1	1
K01682	1	1	0	1
K01687	2	1	2	1
K01689	1	1	1	1
K01690	0	1	0	1
K01692	10	4	2	5
K01693	1	1	1	1
K01695	1	2	1	1
K01696	1	3	1	1
K01697	0	0	1	1
K01698	1	1	1	1
K01703	2	1	1	1
K01704	2	1	1	1
K01707	0	0	1	0
K01710	0	2	1	1
K01712	0	0	2	1
K01713	0	0	0	1
K01714	2	1	2	5
K01716	1	1	0	1
K01719	1	2	2	1
K01720	1	0	1	1
K01724	1	1	0	1
K01725	1	0	0	2
K01726	2	2	1	2
K01727	0	0	1	0
K01729	0	0	0	1
K01733	1	1	1	1
K01735	1	1	1	1
K01736	1	1	1	1
K01737	1	0	1	1
K01738	0	1	1	1
K01739	0	0	1	1
K01740	1	1	2	1
K01744	0	1	3	1
K01745	0	0	1	2
K01749	1	1	1	1
K01750	1	0	0	0
K01752	0	0	3	2
K01753	0	0	1	1
K01754	1	2	2	4
K01755	1	1	1	1
K01756	1	1	1	2
K01758	0	0	0	1
K01759	2	2	0	3
K01760	0	0	1	1
K01766	0	0	0	1
K01768	2	1	0	1
K01770	1	1	0	1
K01772	1	1	1	1
K01775	1	1	2	2
K01776	1	1	1	1
K01778	1	1	1	1
K01779	0	1	0	0
K01782	1	0	0	1
K01783	1	1	2	1
K01784	1	1	1	1
K01785	0	0	2	0
K01788	0	0	1	0
K01790	0	0	0	1
K01791	1	0	1	0
K01792	0	0	0	2
K01793	0	0	0	1
K01795	0	0	0	1
K01796	2	0	0	1
K01799	0	0	1	0
K01800	0	0	0	2
K01802	1	2	1	3
K01803	1	1	2	1
K01804	0	0	1	0
K01805	0	0	1	0
K01807	1	1	0	1
K01808	0	0	3	0
K01809	0	0	2	0
K01810	0	1	0	1
K01812	0	0	1	0
K01814	1	1	1	1
K01816	1	1	2	2
K01817	1	1	0	1
K01820	0	0	1	0
K01821	2	1	0	1
K01823	0	1	1	1
K01825	1	1	0	1
K01826	1	0	0	2
K01834	1	0	1	0
K01835	0	0	2	0
K01840	0	0	2	0
K01845	1	1	1	3
K01851	0	0	0	1
K01854	0	0	1	0
K01856	0	0	0	1
K01857	0	0	1	3
K01858	0	0	1	0
K01866	1	1	1	2
K01867	2	1	1	1
K01868	1	1	1	1
K01869	1	1	1	1
K01870	1	1	1	1
K01872	1	1	1	1
K01873	1	1	1	1
K01874	1	1	1	1
K01875	1	1	1	1
K01876	1	1	1	1
K01878	1	1	0	1
K01879	1	1	0	1
K01880	0	0	1	0
K01881	1	1	1	1
K01883	1	1	1	1
K01885	1	1	2	1
K01886	1	1	0	1
K01887	1	1	1	1
K01889	1	1	2	1
K01890	1	1	1	1
K01892	1	1	1	1
K01894	1	1	0	1
K01895	1	1	2	2
K01897	3	4	2	3
K01902	1	1	1	1
K01903	1	1	1	1
K01907	3	1	0	1
K01908	1	0	0	1
K01911	0	0	1	0
K01912	2	0	1	0
K01915	1	5	2	8
K01916	0	0	1	1
K01918	1	1	1	1
K01919	1	1	0	1
K01920	1	1	0	1
K01921	1	1	1	2
K01923	1	1	1	1
K01924	1	1	1	1
K01925	1	1	1	1
K01926	0	0	1	0
K01928	1	1	1	1
K01929	1	1	1	1
K01933	1	1	1	1
K01934	1	1	1	1
K01935	1	1	0	1
K01937	1	1	1	1
K01938	0	0	1	0
K01939	1	1	1	1
K01940	1	1	1	1
K01941	2	1	0	0
K01945	1	1	1	1
K01950	0	1	0	0
K01951	3	2	1	1
K01952	1	1	0	1
K01953	0	0	0	5
K01955	1	1	1	1
K01956	1	1	1	1
K01958	0	0	1	0
K01959	0	1	0	1
K01960	0	1	0	1
K01961	1	1	0	1
K01962	1	1	0	1
K01963	1	1	0	1
K01966	0	0	1	0
K01968	2	1	0	2
K01969	1	1	1	1
K01971	0	0	3	1
K01972	1	1	1	1
K01974	0	0	0	1
K01975	1	1	0	1
K01989	0	0	0	1
K01990	4	4	7	5
K01991	1	1	0	1
K01992	2	2	4	5
K01993	1	1	0	2
K01995	11	2	1	2
K01996	9	2	1	3
K01997	12	3	1	3
K01998	11	2	1	2
K01999	10	3	1	3
K02000	0	0	0	2
K02001	0	0	0	2
K02002	0	0	0	6
K02003	2	2	3	4
K02004	3	2	4	6
K02005	3	0	0	2
K02010	1	1	1	4
K02011	1	1	1	2
K02012	1	1	1	2
K02013	2	1	2	3
K02014	26	10	0	35
K02015	0	1	0	2
K02016	1	1	0	1
K02017	0	1	1	1
K02018	1	1	1	1
K02019	0	1	0	1
K02020	1	1	1	1
K02025	0	0	9	0
K02026	0	0	9	0
K02027	0	0	9	1
K02028	0	1	9	8
K02029	0	2	8	14
K02030	1	7	10	23
K02031	5	1	9	3
K02032	3	0	3	1
K02033	4	1	9	3
K02034	3	0	9	1
K02035	4	1	8	6
K02036	1	1	2	1
K02037	1	1	1	1
K02038	1	1	1	1
K02039	1	1	1	1
K02040	2	2	1	4
K02041	1	2	0	3
K02042	1	3	0	4
K02043	0	0	0	1
K02044	1	2	0	3
K02045	2	1	0	1
K02046	2	1	0	1
K02047	2	1	0	1
K02048	1	0	0	1
K02049	3	3	1	2
K02050	5	5	2	8
K02051	2	2	0	2
K02052	0	0	0	2
K02053	0	0	0	2
K02054	0	1	0	4
K02055	0	0	0	4
K02057	0	0	1	0
K02058	0	0	1	0
K02065	0	2	0	2
K02066	0	2	0	2
K02067	0	2	0	2
K02069	0	0	1	0
K02071	0	0	1	2
K02072	0	0	1	2
K02073	0	0	1	3
K02074	0	0	1	0
K02075	0	0	1	0
K02077	0	0	1	0
K02078	1	1	1	4
K02081	0	0	1	0
K02099	1	0	0	2
K02106	1	0	0	1
K02108	1	1	1	1
K02109	1	1	1	1
K02110	1	1	0	1
K02111	1	1	1	1
K02112	1	1	1	1
K02113	1	1	1	1
K02114	1	1	0	1
K02115	1	1	1	1
K02116	0	0	1	0
K02160	1	1	0	2
K02164	0	0	0	1
K02167	0	0	0	2
K02168	2	1	0	2
K02169	1	1	0	1
K02170	1	1	0	1
K02171	0	0	1	0
K02182	2	0	0	0
K02188	0	0	0	1
K02189	0	0	0	2
K02192	1	1	0	1
K02193	1	1	0	1
K02194	1	1	0	1
K02195	1	1	0	1
K02196	1	1	0	1
K02197	1	1	0	1
K02198	1	1	0	1
K02199	2	1	1	2
K02200	1	1	0	1
K02203	1	1	0	1
K02204	1	1	0	1
K02205	0	0	0	1
K02221	1	1	1	1
K02224	1	1	0	1
K02225	1	1	0	2
K02226	1	1	0	1
K02227	1	1	0	1
K02229	0	0	0	1
K02230	1	0	0	2
K02231	1	1	0	1
K02232	1	1	0	1
K02233	1	1	0	1
K02234	0	0	0	1
K02237	1	1	1	1
K02238	1	1	1	1
K02242	1	1	0	1
K02257	1	2	1	2
K02258	1	1	0	1
K02259	1	1	1	1
K02274	1	1	1	1
K02275	1	1	1	1
K02276	1	1	1	1
K02279	1	0	3	1
K02280	1	0	0	1
K02282	0	0	1	1
K02283	1	0	3	1
K02291	0	0	1	0
K02297	1	1	0	1
K02298	1	1	0	1
K02299	1	1	0	1
K02300	1	1	0	1
K02302	1	1	1	1
K02303	1	2	2	3
K02305	0	0	0	1
K02313	1	1	1	1
K02314	1	1	1	2
K02316	1	1	1	1
K02335	1	1	1	1
K02336	0	0	0	1
K02337	1	1	1	1
K02338	1	1	1	1
K02339	1	1	0	1
K02340	1	1	1	1
K02341	1	1	1	1
K02342	1	3	2	2
K02343	1	1	1	1
K02346	1	1	1	1
K02348	0	1	0	2
K02351	0	0	1	0
K02355	1	2	2	2
K02356	2	2	1	1
K02357	1	1	1	1
K02358	2	2	1	2
K02362	1	0	0	1
K02363	0	0	0	1
K02372	1	1	0	1
K02379	1	0	1	1
K02380	0	0	0	1
K02385	0	0	1	0
K02386	1	1	0	1
K02387	1	1	1	1
K02388	1	1	1	1
K02389	1	1	1	1
K02390	1	1	1	1
K02391	1	1	0	1
K02392	1	1	0	1
K02393	1	1	0	1
K02394	1	1	0	1
K02395	1	1	0	1
K02396	1	1	1	1
K02397	1	1	1	1
K02398	1	1	0	1
K02399	1	1	1	1
K02400	1	1	1	1
K02401	1	1	1	1
K02402	1	0	0	0
K02403	1	0	0	0
K02404	1	1	0	1
K02405	1	1	1	1
K02406	1	1	1	1
K02407	1	1	1	1
K02408	1	1	1	1
K02409	1	1	1	1
K02410	1	1	2	1
K02411	1	1	1	2
K02412	1	1	1	1
K02413	1	1	1	1
K02414	1	1	0	1
K02415	1	2	0	2
K02416	1	1	1	1
K02417	1	1	1	1
K02418	1	1	1	1
K02419	1	1	1	2
K02420	1	1	1	2
K02421	1	1	1	2
K02422	1	2	1	1
K02423	1	1	0	1
K02424	0	0	1	1
K02426	1	1	1	1
K02427	1	1	0	1
K02433	2	1	1	1
K02434	1	1	1	1
K02435	1	1	1	1
K02437	1	1	3	3
K02438	0	0	1	1
K02439	1	1	0	1
K02440	0	0	2	1
K02441	1	1	0	1
K02442	0	1	0	1
K02444	0	0	0	2
K02445	0	0	0	1
K02446	0	0	1	0
K02448	0	0	0	1
K02452	2	1	0	3
K02453	1	1	0	3
K02454	2	2	0	4
K02455	1	1	0	2
K02456	1	1	0	3
K02457	1	1	0	2
K02458	1	1	0	3
K02459	1	1	0	3
K02460	1	1	0	3
K02461	1	1	0	2
K02462	1	1	0	2
K02463	1	1	0	0
K02469	1	1	1	1
K02470	1	1	1	1
K02472	1	0	1	0
K02473	0	1	0	0
K02474	0	1	0	0
K02476	0	0	3	0
K02477	1	0	0	0
K02478	0	0	1	0
K02482	0	0	0	3
K02483	9	11	6	19
K02484	0	0	2	0
K02488	0	2	1	2
K02492	1	1	1	1
K02493	2	1	1	1
K02494	1	1	0	1
K02495	2	2	1	2
K02496	1	1	0	1
K02498	1	1	0	1
K02500	1	1	1	1
K02501	1	1	1	1
K02502	1	1	0	1
K02503	2	1	1	3
K02508	1	0	0	1
K02509	1	0	1	1
K02510	1	0	1	1
K02517	3	2	0	2
K02518	1	1	1	1
K02519	1	1	1	1
K02520	1	1	1	1
K02521	1	0	0	0
K02523	1	1	0	1
K02525	0	0	0	1
K02527	1	1	0	1
K02528	1	1	1	1
K02529	0	0	22	3
K02533	1	1	0	1
K02535	1	1	0	1
K02536	1	1	0	1
K02548	0	0	1	0
K02549	0	0	1	0
K02550	0	0	0	1
K02551	0	0	1	0
K02552	0	0	1	1
K02553	1	1	1	1
K02554	0	1	0	0
K02556	1	3	1	2
K02557	1	3	1	2
K02558	1	1	0	1
K02563	1	1	1	1
K02564	0	0	3	0
K02566	0	0	1	0
K02567	0	0	0	1
K02568	0	0	0	1
K02569	0	0	0	1
K02570	0	0	0	1
K02571	0	0	0	1
K02572	0	0	0	1
K02575	2	2	1	3
K02584	0	0	0	1
K02600	1	1	1	1
K02601	2	1	1	1
K02609	1	0	1	0
K02610	1	0	1	0
K02611	1	0	1	0
K02612	1	0	1	0
K02613	1	0	1	0
K02614	1	1	1	1
K02616	3	0	2	0
K02618	1	0	1	0
K02619	0	1	1	1
K02621	1	1	0	1
K02622	1	1	0	1
K02623	0	0	0	1
K02624	1	0	1	1
K02625	0	0	0	1
K02647	0	1	0	1
K02651	0	0	1	1
K02652	1	1	0	1
K02653	1	1	0	1
K02654	1	1	0	1
K02655	1	2	0	1
K02656	1	1	0	1
K02657	1	1	0	1
K02658	2	1	0	1
K02659	1	1	0	1
K02660	1	1	0	1
K02661	1	1	0	1
K02662	1	1	0	1
K02663	1	1	0	1
K02664	1	1	0	1
K02665	1	1	0	1
K02666	1	1	0	1
K02667	1	1	0	1
K02668	1	1	0	1
K02669	1	1	0	1
K02670	1	2	0	1
K02671	1	2	0	1
K02672	1	2	0	1
K02673	1	2	0	1
K02674	1	2	0	1
K02675	0	0	0	1
K02676	1	1	0	1
K02686	1	0	0	0
K02687	1	1	0	1
K02688	0	0	0	1
K02742	0	1	0	1
K02770	0	0	1	1
K02784	1	1	2	2
K02798	0	0	1	0
K02800	0	0	1	0
K02804	0	0	0	1
K02806	1	1	0	1
K02824	1	1	0	1
K02825	1	1	1	1
K02834	1	1	1	1
K02835	1	1	1	1
K02836	1	1	1	1
K02837	1	1	0	1
K02838	1	1	1	1
K02839	0	0	0	1
K02841	1	1	0	1
K02843	1	1	0	1
K02844	1	1	0	1
K02847	1	0	0	0
K02848	1	1	0	1
K02851	0	0	1	0
K02858	0	0	1	0
K02860	1	1	1	1
K02863	1	1	1	1
K02864	1	1	1	1
K02867	1	1	1	1
K02871	1	1	1	1
K02874	1	1	1	1
K02876	1	1	1	1
K02878	1	1	1	1
K02879	1	1	1	1
K02881	1	1	1	1
K02884	1	1	1	1
K02886	1	1	1	1
K02887	1	1	1	1
K02888	1	1	1	1
K02890	1	1	1	1
K02892	1	1	1	1
K02895	1	1	1	1
K02897	1	1	1	1
K02899	1	1	1	1
K02902	1	1	1	1
K02904	1	1	1	1
K02906	1	1	1	1
K02907	1	1	1	1
K02909	1	1	1	2
K02911	1	1	1	1
K02913	1	1	1	1
K02914	1	1	1	1
K02916	1	1	1	1
K02919	1	0	2	2
K02926	1	1	1	1
K02931	1	1	1	1
K02933	1	1	1	1
K02935	1	1	1	1
K02939	1	1	1	1
K02945	1	1	1	1
K02946	1	1	1	1
K02948	1	1	1	1
K02950	1	1	1	1
K02952	1	1	1	1
K02954	1	1	1	1
K02956	1	1	1	1
K02959	1	1	1	1
K02961	1	1	1	1
K02963	1	1	1	1
K02965	1	1	1	1
K02967	1	1	1	1
K02968	1	1	1	1
K02970	1	1	0	1
K02982	1	1	1	1
K02986	1	1	1	1
K02988	1	1	1	1
K02990	1	1	1	1
K02992	1	1	1	1
K02994	1	1	1	1
K02996	1	1	1	1
K03040	1	1	1	1
K03043	1	1	1	1
K03046	1	1	1	1
K03060	1	1	1	1
K03070	1	1	1	1
K03071	1	1	0	1
K03072	2	1	1	1
K03073	1	1	1	1
K03074	1	1	0	1
K03075	1	1	1	1
K03076	1	1	1	1
K03077	0	0	1	0
K03079	0	0	1	0
K03086	1	1	1	1
K03087	0	1	0	1
K03088	13	5	20	19
K03089	1	1	0	1
K03092	1	1	0	1
K03093	1	1	1	1
K03098	0	1	0	1
K03100	2	2	2	2
K03101	3	3	1	2
K03106	1	1	1	1
K03110	1	1	1	1
K03111	2	1	3	4
K03112	1	1	0	1
K03113	0	1	0	1
K03116	1	2	1	1
K03117	1	2	1	1
K03118	1	1	1	1
K03119	0	0	0	1
K03147	1	1	1	1
K03149	1	1	1	1
K03151	0	1	0	1
K03153	0	1	1	2
K03154	1	1	1	1
K03168	1	1	1	2
K03169	1	0	0	2
K03177	1	1	1	1
K03179	1	1	0	1
K03181	1	1	0	1
K03182	1	1	0	1
K03183	1	1	1	1
K03185	0	1	0	1
K03186	1	1	0	1
K03187	0	1	1	1
K03188	0	1	1	1
K03189	0	1	1	1
K03190	0	1	1	1
K03192	0	1	0	1
K03206	0	2	0	0
K03208	1	0	1	1
K03210	1	1	1	1
K03215	1	1	0	1
K03216	1	1	1	1
K03217	1	1	1	1
K03218	1	1	1	1
K03219	0	0	0	1
K03220	0	0	0	1
K03221	0	0	0	1
K03222	0	0	0	1
K03223	0	0	0	1
K03224	0	0	0	1
K03225	0	0	0	1
K03226	0	0	0	1
K03227	0	0	0	1
K03228	0	0	0	1
K03229	0	0	0	1
K03230	0	0	0	1
K03269	1	2	0	2
K03270	1	1	0	1
K03271	1	1	1	1
K03272	1	1	2	1
K03273	1	1	1	1
K03274	0	0	0	1
K03282	1	1	1	1
K03284	1	0	1	1
K03286	5	3	0	5
K03288	0	0	0	1
K03292	0	1	0	0
K03293	0	0	0	1
K03294	0	0	4	0
K03296	1	0	0	0
K03297	1	1	0	1
K03299	0	1	3	2
K03300	0	0	1	1
K03301	1	0	0	0
K03303	1	1	0	1
K03305	0	0	1	0
K03306	1	1	1	3
K03307	1	0	0	2
K03308	1	1	0	0
K03309	0	0	0	1
K03310	2	3	0	3
K03311	0	1	0	2
K03312	1	1	0	1
K03313	0	0	1	0
K03314	1	1	0	1
K03316	0	0	0	1
K03320	2	3	2	2
K03321	4	3	1	4
K03322	0	0	1	2
K03324	2	1	0	2
K03325	0	2	0	1
K03327	3	3	1	3
K03332	0	0	2	0
K03333	1	0	1	0
K03335	0	0	2	0
K03336	0	0	1	0
K03337	0	0	1	0
K03338	0	0	1	0
K03343	0	0	1	0
K03365	0	0	1	0
K03366	1	0	0	1
K03367	0	0	0	1
K03380	1	0	2	0
K03381	0	0	1	1
K03383	1	0	0	0
K03386	1	1	0	2
K03387	1	1	0	1
K03394	0	0	0	1
K03402	0	0	1	0
K03405	0	0	0	1
K03406	6	23	0	27
K03407	1	1	0	2
K03408	1	1	0	2
K03411	0	0	0	1
K03412	2	1	0	3
K03413	1	2	0	3
K03414	1	1	0	1
K03415	0	2	0	1
K03417	1	1	1	1
K03424	2	3	1	4
K03426	1	1	1	1
K03427	1	2	1	2
K03430	0	0	0	1
K03431	1	1	1	1
K03432	0	0	1	0
K03433	0	0	1	0
K03435	0	0	0	1
K03436	0	0	1	0
K03437	0	0	1	0
K03438	1	1	1	1
K03439	2	1	1	1
K03442	1	2	0	2
K03445	1	0	0	0
K03446	3	2	2	4
K03449	2	0	4	3
K03451	0	1	0	0
K03453	2	1	1	2
K03455	2	3	1	3
K03457	0	1	2	3
K03464	0	0	1	2
K03466	1	1	4	1
K03468	1	0	0	2
K03469	1	1	1	1
K03470	1	1	1	1
K03472	0	1	0	1
K03473	1	1	0	1
K03474	1	1	0	1
K03495	1	1	0	1
K03496	4	3	3	7
K03497	1	1	1	2
K03498	2	2	1	1
K03499	2	2	3	1
K03500	1	1	1	1
K03501	1	1	1	1
K03502	0	2	1	2
K03503	0	1	1	1
K03516	1	0	0	0
K03517	1	1	1	1
K03521	1	2	1	1
K03522	1	2	1	2
K03523	0	0	1	0
K03524	1	1	1	1
K03525	1	1	0	1
K03526	1	1	1	1
K03527	1	1	1	1
K03528	1	1	0	1
K03529	1	1	1	1
K03530	1	2	0	2
K03531	1	1	1	1
K03534	0	0	1	0
K03536	1	1	1	1
K03543	2	2	0	4
K03544	1	1	1	1
K03545	1	1	1	1
K03546	0	0	1	1
K03547	0	0	1	1
K03548	1	2	0	1
K03549	0	0	0	1
K03550	1	1	1	1
K03551	1	1	1	1
K03553	1	1	1	1
K03554	1	1	0	1
K03555	1	1	0	1
K03556	1	3	1	4
K03557	1	1	0	1
K03558	1	1	1	1
K03559	5	6	0	4
K03560	1	1	0	1
K03561	4	6	0	4
K03562	1	2	0	1
K03563	1	1	1	3
K03564	1	1	2	1
K03565	1	1	1	1
K03566	8	3	0	13
K03567	1	2	0	2
K03568	1	1	0	2
K03569	1	1	0	1
K03570	1	1	0	1
K03571	1	1	0	1
K03572	1	1	0	1
K03574	1	1	5	5
K03575	1	1	1	1
K03576	1	1	0	1
K03577	1	1	0	0
K03578	1	1	1	1
K03579	1	1	1	1
K03580	2	2	0	2
K03581	1	1	0	1
K03582	1	1	0	1
K03583	1	1	0	1
K03584	1	1	1	1
K03585	6	4	0	10
K03586	1	1	1	1
K03587	1	1	1	2
K03588	1	1	1	2
K03589	1	1	1	1
K03590	1	1	0	1
K03592	1	1	0	1
K03593	2	1	1	1
K03594	3	2	0	3
K03595	1	1	1	1
K03596	1	1	1	1
K03597	1	1	0	1
K03598	1	1	0	1
K03599	1	1	0	1
K03600	1	1	0	1
K03601	1	1	1	1
K03602	1	1	1	1
K03607	0	0	0	1
K03608	1	1	0	1
K03609	1	1	0	1
K03610	1	1	0	1
K03611	1	1	0	2
K03612	1	1	0	1
K03613	1	1	0	1
K03614	1	1	0	1
K03615	1	1	0	1
K03616	1	1	0	1
K03617	1	1	0	1
K03621	1	1	0	1
K03623	0	0	1	1
K03624	1	1	1	1
K03625	1	1	1	1
K03628	1	1	1	1
K03629	1	1	1	1
K03630	3	3	0	4
K03631	1	1	1	1
K03634	1	1	0	1
K03635	1	1	1	1
K03636	1	1	2	2
K03637	1	1	1	1
K03638	0	1	0	2
K03639	1	1	1	2
K03640	1	2	0	2
K03641	1	1	0	1
K03642	1	3	0	2
K03643	1	1	0	1
K03644	1	1	2	1
K03646	0	1	0	1
K03647	0	0	1	0
K03648	1	1	1	1
K03650	1	1	0	1
K03651	1	1	1	1
K03652	0	1	1	1
K03654	1	1	0	1
K03655	1	1	1	1
K03656	1	1	0	1
K03657	2	2	3	2
K03664	1	1	1	1
K03665	1	1	1	1
K03666	1	1	0	1
K03667	1	1	0	1
K03668	1	2	1	1
K03669	0	0	0	1
K03670	0	0	0	1
K03671	2	3	2	2
K03672	0	1	0	0
K03673	1	1	1	1
K03676	1	1	0	1
K03683	1	1	0	1
K03684	1	1	1	1
K03685	1	1	1	1
K03686	1	1	1	1
K03687	1	1	1	1
K03688	2	1	1	2
K03690	1	1	0	1
K03694	1	1	0	1
K03695	1	1	1	1
K03696	0	0	1	2
K03698	0	1	0	0
K03699	1	1	3	2
K03701	1	1	3	1
K03702	1	1	1	1
K03703	1	1	1	1
K03704	3	4	4	6
K03705	1	0	1	0
K03707	0	0	2	0
K03709	0	0	1	0
K03710	2	0	3	6
K03711	1	1	1	1
K03712	0	0	0	1
K03717	0	2	0	0
K03719	2	3	3	8
K03721	0	0	0	2
K03722	1	1	1	1
K03723	1	1	1	1
K03724	0	0	1	1
K03727	0	0	1	0
K03732	1	1	0	1
K03733	2	1	1	1
K03734	1	1	2	1
K03735	0	1	0	1
K03736	0	1	0	1
K03741	1	0	1	2
K03743	1	1	1	2
K03744	2	1	0	3
K03745	1	1	0	1
K03746	1	1	0	0
K03749	1	1	0	1
K03750	1	1	3	2
K03752	1	1	1	1
K03758	0	0	0	2
K03760	0	0	0	2
K03761	0	0	2	2
K03762	0	0	5	1
K03770	1	1	0	1
K03771	1	1	0	1
K03773	1	2	0	2
K03774	1	1	0	1
K03775	2	2	0	1
K03776	1	1	0	1
K03778	0	0	0	2
K03781	1	0	2	3
K03782	0	1	1	0
K03783	0	0	1	0
K03786	1	1	1	2
K03787	2	2	0	1
K03789	2	1	1	2
K03790	1	0	4	4
K03791	0	0	0	3
K03793	1	0	0	0
K03795	1	0	1	0
K03797	2	2	0	2
K03798	1	1	1	2
K03799	2	1	1	2
K03800	0	0	1	0
K03801	1	1	1	1
K03803	1	1	0	1
K03805	1	0	0	1
K03806	1	1	0	1
K03807	0	1	0	1
K03808	1	0	0	3
K03809	3	3	0	1
K03811	0	0	1	1
K03812	1	1	0	1
K03814	1	1	0	1
K03816	0	0	0	1
K03817	0	0	0	1
K03820	1	3	0	1
K03821	3	2	0	2
K03824	1	0	1	1
K03825	0	0	0	1
K03827	1	1	0	1
K03829	0	0	2	0
K03830	0	1	0	0
K03832	3	4	0	4
K03833	0	1	1	1
K03835	0	0	0	1
K03841	0	1	0	1
K03862	0	0	0	1
K03863	0	0	0	1
K03885	1	1	2	2
K03889	0	0	1	0
K03890	0	0	1	0
K03891	0	0	1	0
K03892	1	1	0	1
K03893	1	0	1	1
K03897	0	0	1	0
K03919	0	1	1	0
K03923	0	0	0	1
K03924	2	2	4	3
K03925	1	1	1	1
K03928	0	0	2	0
K03932	0	0	0	1
K03933	0	0	0	1
K03969	0	0	1	0
K03973	0	0	3	0
K03975	1	1	6	4
K03976	1	1	2	1
K03977	1	1	1	1
K03978	1	1	0	1
K03979	1	1	1	1
K03980	1	1	1	1
K03981	1	1	0	1
K04023	0	0	0	1
K04033	0	1	0	1
K04042	1	1	1	1
K04043	1	1	1	1
K04044	0	0	0	1
K04045	1	1	0	0
K04046	0	0	0	1
K04047	0	1	1	1
K04049	0	0	0	1
K04050	0	0	0	1
K04051	0	0	0	1
K04052	0	0	0	1
K04053	0	0	0	1
K04054	0	0	0	1
K04056	0	0	0	1
K04057	0	0	0	1
K04058	0	0	0	1
K04059	0	0	0	1
K04060	0	0	0	1
K04061	1	1	0	1
K04062	0	0	0	1
K04063	1	1	2	2
K04064	0	0	0	1
K04065	1	3	0	2
K04066	1	1	1	1
K04068	0	0	0	1
K04069	1	0	0	1
K04073	0	1	0	0
K04074	0	0	1	0
K04075	1	1	1	1
K04077	1	1	2	1
K04078	1	1	1	1
K04079	1	1	0	2
K04080	0	0	0	1
K04082	0	0	0	1
K04083	1	1	0	1
K04084	1	1	0	2
K04085	3	2	0	3
K04087	1	1	0	2
K04088	1	1	0	2
K04091	0	0	1	4
K04092	0	0	1	0
K04093	0	0	0	1
K04095	3	1	2	2
K04096	1	1	1	1
K04343	0	0	1	1
K04477	0	0	1	0
K04485	1	1	1	1
K04486	0	0	0	1
K04487	1	1	2	2
K04488	0	0	1	1
K04517	1	1	2	1
K04518	1	1	2	1
K04561	1	0	0	1
K04562	0	1	0	1
K04564	2	1	1	3
K04567	1	1	1	1
K04568	1	1	0	0
K04618	0	0	1	0
K04691	1	1	0	1
K04719	0	1	0	1
K04744	1	1	0	1
K04748	0	0	0	1
K04749	0	1	1	0
K04750	3	0	3	4
K04751	1	1	1	1
K04752	1	1	0	1
K04754	1	2	0	2
K04755	0	0	0	1
K04757	0	0	1	0
K04758	0	0	0	1
K04759	0	0	0	1
K04760	1	1	0	1
K04761	1	1	0	1
K04762	1	1	1	1
K04763	2	2	1	1
K04764	1	1	0	1
K04765	1	1	0	1
K04768	0	0	1	0
K04770	0	1	0	1
K04771	3	2	0	3
K04772	1	0	0	0
K04773	1	1	0	1
K04774	1	1	0	1
K04782	0	0	0	1
K05020	0	0	0	1
K05275	1	0	2	1
K05297	1	1	0	2
K05306	0	0	0	1
K05342	0	0	1	0
K05343	0	0	1	1
K05346	0	0	1	0
K05349	0	0	1	1
K05358	1	0	0	0
K05363	0	0	1	0
K05364	0	0	1	0
K05365	1	1	0	1
K05366	1	1	0	1
K05367	1	0	0	0
K05375	0	0	0	1
K05501	1	0	0	0
K05515	1	1	0	1
K05520	1	1	1	3
K05521	0	1	0	0
K05522	0	0	2	0
K05523	0	0	0	1
K05524	2	2	1	2
K05526	0	0	0	1
K05527	1	1	0	1
K05539	1	1	0	1
K05540	1	1	1	1
K05541	0	1	0	1
K05548	0	0	4	1
K05549	0	0	1	1
K05550	0	0	1	1
K05555	1	0	1	0
K05559	1	1	0	1
K05560	1	1	0	1
K05561	1	1	0	1
K05562	1	1	0	1
K05563	1	1	0	1
K05564	1	1	0	1
K05565	1	1	1	1
K05566	1	1	1	1
K05567	0	0	1	0
K05568	0	0	1	0
K05569	1	1	1	1
K05570	1	0	1	1
K05571	0	1	1	0
K05589	1	1	0	1
K05590	1	1	0	1
K05591	0	1	0	1
K05592	1	1	1	1
K05594	0	0	0	3
K05595	1	0	1	3
K05596	0	1	2	1
K05597	0	0	0	1
K05599	0	0	0	1
K05600	0	0	0	1
K05602	0	0	1	0
K05603	0	0	1	1
K05685	0	0	0	1
K05710	0	0	1	0
K05774	0	0	0	1
K05775	0	0	0	1
K05780	0	0	0	1
K05781	0	0	0	1
K05782	0	1	1	1
K05783	0	0	1	1
K05784	0	0	1	1
K05785	1	0	0	0
K05786	0	0	1	2
K05787	1	1	0	1
K05788	1	1	0	1
K05789	0	0	0	1
K05794	0	0	2	1
K05799	4	2	9	5
K05800	0	0	0	1
K05801	1	1	0	1
K05802	1	1	0	2
K05805	0	0	0	1
K05807	2	2	0	1
K05808	1	1	1	1
K05810	1	1	1	2
K05811	0	0	0	1
K05812	0	2	0	2
K05813	0	0	1	0
K05814	0	0	1	0
K05815	0	0	1	0
K05818	1	0	0	1
K05820	0	1	0	2
K05825	0	0	1	1
K05832	0	0	0	1
K05833	0	0	0	1
K05834	2	2	1	3
K05835	0	1	0	1
K05836	0	0	0	1
K05837	1	1	0	1
K05838	1	1	1	1
K05841	0	0	1	0
K05844	1	1	0	1
K05845	0	0	2	1
K05846	0	0	4	2
K05847	0	0	2	1
K05851	0	1	0	1
K05874	1	0	0	0
K05878	0	0	1	0
K05879	0	0	1	0
K05881	0	0	1	0
K05882	0	0	0	1
K05895	0	0	0	1
K05896	1	1	1	1
K05898	0	0	3	1
K05913	0	0	0	1
K05916	1	0	0	1
K05921	2	0	1	2
K05934	0	0	0	1
K05936	0	0	0	1
K05939	1	1	0	1
K05952	1	1	0	1
K05979	1	0	1	0
K05982	1	0	0	0
K05989	0	0	1	0
K05995	0	0	1	0
K06001	1	0	0	0
K06006	1	1	0	1
K06015	0	1	1	0
K06016	0	0	1	1
K06020	1	1	1	1
K06024	1	1	1	1
K06041	1	1	0	1
K06042	0	0	0	1
K06044	0	0	1	1
K06048	0	0	3	1
K06075	2	2	0	1
K06076	3	1	0	3
K06077	1	3	0	2
K06079	2	0	0	0
K06117	0	0	1	0
K06123	0	1	0	1
K06131	1	2	1	4
K06132	2	1	0	1
K06133	0	0	1	0
K06134	1	1	0	1
K06135	0	0	0	1
K06136	1	0	1	1
K06137	1	0	1	1
K06138	1	0	1	1
K06139	1	0	1	1
K06140	1	1	0	1
K06142	1	1	0	1
K06143	1	0	0	1
K06145	0	0	0	1
K06147	0	1	2	1
K06148	0	0	0	1
K06149	1	1	0	1
K06151	0	0	0	1
K06152	0	0	0	1
K06153	1	1	1	1
K06158	2	2	0	2
K06160	0	0	0	1
K06162	0	0	0	1
K06163	0	0	0	1
K06164	0	0	0	1
K06165	0	0	0	1
K06166	0	0	0	1
K06167	0	0	0	1
K06168	1	1	1	1
K06169	1	1	0	1
K06173	1	1	1	1
K06176	1	1	0	1
K06177	1	1	1	2
K06178	1	1	1	1
K06179	1	1	0	1
K06180	1	1	1	1
K06181	1	1	0	1
K06182	0	0	0	1
K06183	2	1	1	1
K06186	1	1	0	1
K06187	1	1	1	1
K06188	1	0	1	1
K06189	1	1	0	1
K06190	1	0	0	1
K06191	0	0	1	0
K06192	1	0	0	2
K06193	1	1	0	1
K06194	1	1	0	2
K06195	1	1	0	1
K06196	0	0	1	0
K06199	1	1	2	1
K06200	1	1	1	1
K06201	0	0	1	0
K06202	0	0	0	1
K06203	1	1	0	1
K06204	4	2	1	4
K06205	0	1	0	1
K06206	1	1	0	1
K06207	1	1	1	1
K06213	0	2	1	1
K06215	0	0	2	0
K06217	1	1	1	1
K06219	0	1	0	1
K06221	0	0	4	0
K06222	0	0	0	1
K06223	1	1	0	1
K06287	1	1	1	1
K06320	0	0	2	0
K06336	0	0	3	0
K06346	0	0	1	0
K06373	1	1	0	1
K06374	1	1	0	1
K06384	1	0	1	1
K06402	0	0	1	0
K06413	0	0	1	0
K06415	1	1	0	1
K06442	0	0	1	0
K06445	1	1	0	1
K06446	3	0	0	1
K06447	0	0	0	1
K06518	1	1	0	2
K06596	1	1	0	1
K06597	1	1	0	1
K06598	1	1	0	1
K06599	0	0	0	1
K06600	0	0	0	1
K06603	1	1	0	1
K06605	0	0	1	0
K06609	0	0	2	0
K06718	1	1	0	0
K06720	1	1	0	0
K06858	0	0	0	1
K06861	1	1	0	1
K06867	0	0	0	1
K06872	1	0	0	4
K06876	0	1	0	0
K06877	0	0	1	0
K06878	0	0	0	1
K06879	1	1	0	1
K06884	0	0	0	2
K06886	1	2	1	0
K06888	0	0	1	0
K06889	2	0	1	4
K06891	1	1	1	1
K06893	0	1	0	3
K06894	1	0	0	1
K06895	0	1	1	1
K06899	0	1	0	2
K06901	0	1	2	2
K06902	0	0	1	0
K06903	0	1	0	1
K06904	0	0	1	0
K06905	0	1	0	1
K06906	0	1	0	1
K06907	0	1	0	1
K06908	0	1	0	1
K06911	3	2	1	4
K06915	1	2	1	1
K06916	1	1	0	2
K06917	1	1	0	1
K06918	0	1	0	0
K06919	0	1	0	0
K06920	1	1	0	1
K06923	1	1	0	1
K06925	1	1	1	1
K06929	0	0	2	0
K06938	2	3	0	4
K06940	0	3	0	4
K06941	1	1	0	2
K06942	1	1	1	1
K06949	1	2	2	1
K06952	0	0	0	1
K06954	1	1	0	0
K06958	1	1	1	1
K06959	1	1	1	1
K06960	0	0	1	0
K06966	1	1	0	1
K06968	1	1	0	1
K06969	2	1	0	2
K06970	0	1	0	1
K06975	0	1	1	1
K06976	0	0	1	0
K06978	1	0	0	0
K06979	0	0	1	0
K06980	1	1	1	1
K06985	0	2	0	2
K06986	2	0	0	1
K06987	3	0	0	1
K06988	0	0	2	0
K06991	0	0	0	1
K06992	0	0	0	2
K06994	0	0	2	0
K06995	0	1	0	5
K06996	0	0	5	1
K06997	2	1	1	1
K06998	0	1	1	6
K06999	1	1	3	1
K07000	1	0	0	1
K07001	3	4	1	3
K07002	2	0	0	1
K07003	1	3	0	2
K07004	2	0	1	1
K07005	0	0	1	0
K07006	0	0	1	1
K07009	0	0	1	0
K07010	0	2	0	1
K07012	0	0	0	1
K07014	1	0	0	1
K07017	1	0	0	1
K07018	2	1	1	1
K07019	0	1	0	1
K07020	1	1	1	1
K07023	0	0	0	1
K07025	1	1	1	2
K07027	1	0	1	2
K07028	0	1	0	1
K07029	2	1	2	1
K07032	2	0	3	1
K07038	2	2	1	1
K07039	0	1	0	1
K07040	1	1	1	1
K07042	1	1	1	1
K07043	0	1	0	1
K07044	4	1	0	3
K07045	0	0	1	0
K07046	0	0	1	1
K07052	0	0	2	2
K07053	1	1	1	1
K07054	1	1	1	1
K07056	1	1	1	1
[truncated: 1,585 more rows]
