# Supplementary material for: A comparative genomic study of a hydrocarbon-degrading marine bacterial consortium
Source: PLoS One. 2024 Aug 8;19(8):e0303363. doi: 10.1371/journal.pone.0303363 (PMC11309472; doi:10.1371/journal.pone.0303363)
Supplement: S5 Table — (XLSX) [file pone.0303363.s006.xlsx]

## Sheet: S5_Table
S5 Table. Identified secondary metabolite regions of the consortium genomes using antiSMASH v7.0.1 with strictness 'strict'
Type	From nucleotide	To nucleotide	Most similar known cluster		Similarity
Alloalcanivorax xenomutans GOM8
ectoine	912591	922989	ectoine	Other	0.75
redox-cofactor	2504571	2526730	lankacidin	NRP-Polyketide	0.13
Halopseudomonas aestusnigri GOM5
ectoine	2353249	2363638	ectoine	Other	0.66
betalactone	2837181	2857352	-	-	-
betalactone	3585687	3608544	corynecin I/corynecin II/corynecin III	Other	0.13
Paenarthrobacter sp. GOM3
NI-siderophore	235331	247172	desferrioxamine E	Other	1
terpene	278880	299785	carotenoid	Terpene	0.28
redox-cofactor	620264	642395	-	-	-
NAPAA	1711083	1745021	stenothricin	NRP:Cyclic depsipeptide	0.31
betalactone	1779971	1805262	microansamycin	Poliketide	0.07
T3PKS	2362640	2403776	SW-163C/UK-63598/SW-163E/SW-163F/SW-163G	NRP	0.07
butyrolactone	3706130	3717137	-	-	-
Pseudomonas aeruginosa GOM9
NRPS	741781	802524	pyochelin	NRP	0.92
hserlactone	1588768	1608713	-	-	-
NAGGN	1612268	1627028	-	-	-
NRPS	1734819	1781665	azetidomonamide A/azetidomonamide B	NRP	1
NRPS	2974339	3092156	Pf-5 pyoverdine	NRP	0.24
NRPS	3145245	3197525	L-2-amino-4-methoxy-trans-3-butenoic acid	NRP	1
redox-cofactor	3647133	3669277	lankacidin	NRP+Polyketide	0.13
thiopeptide	3714004	3747007	-	-	-
phenazine	3747485	3768497	pyocyanine	Other	1
hserlactone	4258614	4279219	-	-	-
betalactone	4487589	4515746	thanamycin	NRP-Beta-lactam	0.27
opine-like-metallophore	6032855	6054944	pseudopaline	Other	1
