# Supplementary material for: A comparative genomic study of a hydrocarbon-degrading marine bacterial consortium
Source: PLoS One. 2024 Aug 8;19(8):e0303363. doi: 10.1371/journal.pone.0303363 (PMC11309472; doi:10.1371/journal.pone.0303363)
Supplement: S6 Table — (XLSX) [file pone.0303363.s007.xlsx]

## Sheet: S6_Table
S6 Table. The number of protein families of predicted common ancestors
Rank	Groups	Protein families (average)	Percentage (%)
Genera	All Alloalcanivorax	3911.56	100
	Alloalcanivorax common ancestor (ACA)	2413	61.6634
	All Halopseudomonas	3354.96	100
	Halopseudomonas common ancestor (HCA)	1991	59.345
	All Paenarthrobacter	4054.24	100
	Paenarthrobacter common ancestor (PAECA)	2912	71.826
	All Pseudomonas	5236.28	100
	Pseudomonas common ancestor (PCA)	2320	44.3063
Species/subclades	All A. xenomutans subclade	4259.5	100
	A. xenomutans common ancestor (AXCA)	3889	91.3018
	All H. aestusnigri subclade	3536.4	100
	H. aestusnigri common ancestor (HACA)	3158	89.2999
	All Paenarthrobacter sp. GOM3 subclade	3883	100
	Paenarthrobacter sp. GOM3 common ancestor (GOM3CA)	3521	90.6773
	All P. aeruginosa subclade	6051.8	100
	P. aeruginosa common ancestor (PACA)	5368	88.7009
